# Supplementary material for: Nursing Students’ Knowledge Among Healthcare-Associated Infections: A Systematic Review
Source: Int J Environ Res Public Health. 2025 Oct 22;22(11):1609. doi: 10.3390/ijerph22111609 (PMC12652528; doi:10.3390/ijerph22111609)
Supplement: Supplementary file 1 [file ijerph-22-01609-s001.zip]

Archive with 3 entries (3 files):
- S2. NIH Quality Assessment Tool for Observational Cohort and Cross-Sectional Studies.pdf
- S3. Data extraction.pdf
- S1. Joanna Briggs Institute Critical Appraisal Checklist.pdf
